# Supplementary material for: Facile Synthesis of Ag NP Films via Evaporation-Induced Self-Assembly and the BA-Sensing Properties
Source: Foods. 2023 Mar 17;12(6):1285. doi: 10.3390/foods12061285 (PMC10048188; doi:10.3390/foods12061285)
Supplement: Supplementary file 1 [file foods-12-01285-s001.zip]

Archive with 1 entries (1 files):
- foods-2256103-supplementary.pdf
